# Supplementary material for: Assessing the Critical Thinking and Training Needs of Healthcare Professionals, and Patient Experiences: An Exploratory Cross-Sectional Study in Primary Care of Crete, Greece
Source: Healthcare (Basel). 2026 Jan 23;14(3):294. doi: 10.3390/healthcare14030294 (PMC12897736; doi:10.3390/healthcare14030294)
Supplement: Supplementary file 1 [file healthcare-14-00294-s001.zip]

Archive with 1 entries (1 files):
- healthcare-4089343-supplementary.pdf
